# Supplementary material for: Osteopathic Manipulative Treatment in 564 Children with Congenital Heart Disease: A Project Report
Source: Children (Basel). 2026 Feb 5;13(2):228. doi: 10.3390/children13020228 (PMC12939463; doi:10.3390/children13020228)
Supplement: Supplementary file 1 [file children-13-00228-s001.zip]

Archive with 1 entries (1 files):
- children-4068080-supplementary.mp4
